# Supplementary material for: Inducing resistance to the misinformation effect by means of reinforced self-affirmation: The importance of positive feedback
Source: PLoS One. 2019 Jan 22;14(1):e0210987. doi: 10.1371/journal.pone.0210987 (PMC6342321; doi:10.1371/journal.pone.0210987)
Supplement: S1 File — (CSV) [file pone.0210987.s001.csv]

Number	Sex	Age	Misinformation	RSA	Yielding	Mem_conf	Perc_conf
1	2	17	1	2	2	75	90
2	2	17	1	2	0	100	87
3	1	17	1	2	1	50	96
4	1	18	1	2	1	67	94
5	2	17	1	2	3	54	48
6	1	16	1	2	2	48	72
7	1	17	1	2	1	77	69
8	2	17	1	2	0	51	84
9	2	17	1	2	0	68	61
10	2	16	1	2	0	65	46
11	2	17	1	2	0	68	73
12	2	16	0	2	0	78	72
13	1	17	0	2	0	24	41
14	1	17	0	2	0	54	92
15	2	17	0	2	0	72	82
16	2	17	0	2	0	38	67
17	2	17	0	2	1	77	83
18	2	16	0	2	0	64	47
19	2	17	0	2	1	83	79
20	2	17	0	2	0	19	79
21	1	17	1	0	3	68	56
22	1	17	1	0	3	51	9
23	1	17	1	0	6	51	67
24	1	17	1	0	5	85	63
25	1	16	1	0	6	29	54
26	1	16	1	0	4	48	56
27	1	16	1	0	5	45	34
28	1	16	1	0	5	30	55
29	2	16	1	0	6	19	9
30	1	17	1	0	5	45	46
31	2	16	1	0	6	66	51
32	2	16	1	0	2	68	76
33	1	17	0	0	0	62	64
34	1	17	0	0	0	95	58
35	2	16	0	0	1	87	83
36	2	16	0	0	0	65	88
37	1	17	0	0	0	86	57
38	1	17	0	0	0	36	94
39	1	17	0	0	0	23	54
40	1	17	0	0	0	73	96
41	1	17	0	0	0	42	70
42	2	16	0	0	0	66	70
43	2	17	0	0	0	53	51
44	2	16	1	2	2	65	79
45	1	17	1	2	4	70	81
46	1	16	1	2	3	45	88
47	1	17	1	2	3	88	62
48	1	17	1	2	3	100	100
49	1	16	1	2	0	66	79
50	1	16	1	2	4	7	74
51	1	16	1	2	4	30	73
52	1	16	1	2	4	71	68
53	1	17	1	2	3	38	65
54	1	17	1	2	0	55	65
55	2	17	1	2	1	89	22
56	2	17	1	2	1	61	67
57	2	17	0	2	1	22	75
58	1	17	0	2	0	72	73
59	1	16	0	2	1	73	54
60	2	17	0	2	0	51	70
61	1	16	0	2	0	62	48
62	2	17	0	2	0	41	82
63	1	16	0	2	0	100	100
64	2	16	0	2	0	99	32
65	2	16	0	2	0	81	50
66	2	15	1	1	1	84	60
67	1	15	1	1	2	71	52
68	1	15	1	1	1	94	44
69	1	15	1	1	0	64	45
70	2	15	1	1	3	90	80
71	1	16	1	1	0	89	98
72	2	16	1	1	0	85	76
73	1	16	1	1	2	86	58
74	1	16	1	1	2	77	82
75	2	15	1	1	1	85	91
76	2	16	1	1	2	60	60
77	1	16	0	1	1	52	33
78	2	15	0	1	3	58	93
79	2	16	0	1	0	80	100
80	2	16	0	1	0	50	99
81	2	15	0	1	1	80	99
82	1	16	0	1	0	60	50
83	2	15	0	1	0	55	68
84	2	16	0	1	0	62	49
85	2	16	0	1	0	100	95
86	1	15	0	1	0	43	45
87	2	15	0	1	1	36	40
88	2	15	0	1	1	78	60
89	2	18	1	1	3	50	75
90	1	18	1	1	1	89	62
91	1	17	1	1	4	74	41
92	2	17	1	1	4	22	63
93	1	18	1	1	0	82	20
94	1	18	1	1	4	22	63
95	1	18	0	1	0	82	20
96	1	17	0	1	1	90	100
97	1	18	0	1	0	10	91
98	1	18	0	1	0	59	91
99	2	18	0	1	0	0	100
100	2	18	0	1	0	92	90
101	2	16	0	2	0	40	28
102	1	15	0	2	0	76	71
103	1	16	0	2	0	60	10
104	1	16	0	2	0	72	89
105	2	15	0	2	0	100	100
106	2	16	0	2	0	90	88
107	2	15	0	2	1	99	7
108	2	16	0	2	1	78	64
109	2	16	0	2	1	89	38
110	2	16	0	2	0	29	33
111	2	16	1	2	6	92	82
112	1	16	1	2	5	45	47
113	1	16	1	2	1	90	57
114	2	16	1	2	1	76	32
115	2	15	1	2	3	96	55
116	1	16	1	2	3	48	86
117	1	16	1	2	0	69	89
118	1	16	1	2	1	96	78
119	1	16	1	2	0	34	73
120	1	16	1	2	0	89	89
121	2	16	1	2	0	80	85
122	2	16	1	2	4	91	100
123	1	16	1	2	4	57	46
124	1	16	1	2	0	44	59
125	2	16	0	1	0	65	80
126	1	16	0	1	0	100	100
127	1	17	0	1	0	67	82
128	1	17	0	1	0	44	48
129	2	18	0	1	0	78	92
130	1	17	0	1	0	80	78
131	1	17	0	1	0	50	39
132	1	17	0	1	0	81	70
133	2	17	0	1	0	100	100
134	2	18	0	1	1	60	88
135	1	17	0	1	0	100	100
136	1	17	1	1	3	94	51
137	1	17	1	1	1	93	97
138	1	16	1	1	0	79	100
139	2	17	1	1	2	70	87
140	2	17	1	1	3	55	45
141	1	17	1	1	4	84	100
142	1	17	1	1	1	69	47
143	1	16	1	1	2	90	89
144	1	17	1	1	3	80	61
145	1	17	0	1	0	90	63
146	1	16	0	1	0	93	51
147	1	16	0	1	1	36	77
148	1	17	0	1	0	59	44
149	1	17	0	1	3	75	50
150	1	17	0	1	1	88	47
151	1	16	0	1	0	72	88
152	1	16	0	1	0	54	86
153	1	18	0	1	0	59	99
154	1	17	0	1	0	84	48
155	1	17	0	1	0	57	50
156	1	17	0	1	1	92	59
157	1	17	0	1	0	64	36
158	1	17	0	1	0	54	75
159	1	18	0	1	0	71	27
160	1	16	0	1	1	36	50
161	1	16	0	1	1	92	70
162	1	17	0	1	0	29	41
163	1	17	0	1	0	86	90
164	1	17	1	1	1	74	61
165	1	17	1	1	1	51	62
166	1	17	1	1	0	84	51
167	1	17	1	1	3	61	55
168	1	17	1	1	0	60	50
169	1	17	1	1	1	54	76
170	1	17	1	1	3	72	88
171	1	17	1	1	3	75	55
172	1	17	1	1	0	90	75
173	2	17	1	1	3	73	100
174	2	17	1	1	1	49	99
175	1	17	1	1	2	91	4
176	1	17	1	1	5	85	58
177	1	17	1	1	5	80	66
178	1	17	1	1	0	81	50
179	2	16	0	1	0	62	76
180	1	17	1	0	0	64	76
181	2	17	1	0	1	71	84
182	2	17	0	0	0	68	71
183	2	16	1	0	2	73	54
184	2	17	0	0	1	61	53
185	1	17	0	0	0	82	47
186	1	17	0	0	0	31	66
187	1	17	0	0	0	77	52
188	1	17	0	0	0	43	38
189	1	17	0	0	0	30	64
190	1	17	0	0	0	45	59
191	1	16	0	0	0	72	30
192	1	16	1	0	5	9	77
193	2	16	0	0	0	21	34
194	2	17	1	0	1	92	57
195	2	17	0	0	1	68	71
196	2	16	1	0	3	30	19
197	2	18	1	0	1	15	80
198	1	16	1	0	5	90	53
199	1	17	1	0	1	50	37
200	1	17	1	0	4	86	99
201	1	17	1	0	6	56	25
202	1	17	1	0	3	28	83
203	1	17	1	0	3	79	50
204	1	16	1	0	6	61	82
205	1	16	1	0	2	68	81
206	2	17	1	0	4	88	6
207	2	16	1	0	1	100	0
208	1	17	0	0	0	38	61
209	2	17	0	0	0	21	67
210	2	16	0	0	0	63	53
211	2	16	0	0	0	3	57
212	1	17	0	0	0	67	9
213	1	17	0	0	0	39	82
214	1	16	0	0	0	48	75
215	1	17	0	0	0	48	76
216	1	16	0	0	0	64	74
217	1	17	0	0	0	96	81
218	2	17	0	0	0	77	84
219	1	16	1	0	2	67	79
220	2	17	0	0	0	78	72
221	1	17	1	0	0	60	73
222	1	17	1	0	4	35	57
223	2	17	1	0	1	82	58
224	2	17	1	0	0	78	77
225	2	17	1	0	2	70	56
226	2	16	1	0	1	44	100
