# Supplementary material for: Inducing resistance to the misinformation effect by means of reinforced self-affirmation: The importance of positive feedback
Source: PLoS One. 2019 Jan 22;14(1):e0210987. doi: 10.1371/journal.pone.0210987 (PMC6342321; doi:10.1371/journal.pone.0210987)
Supplement: S2 File — (CSV) [file pone.0210987.s002.csv]

Number	Sex	Age	Misinformation	RSA	Yielding	MC_confidence_quest	MC_confidence_VAS	Ind_quest	Ind_VAS
1	2	22	1	3	0	30	75	26	81
2	1	20	0	3	0	18	56,5	29	32,5
3	1	38	1	2	2	19	43	20	50,5
4	1	24	0	2	2	22	18	19	8,5
5	1	20	0	1	3	26	65	18	73
6	2	20	1	1	1	28	80	22	68,5
7	1	24	1	0	0	18	61	15	57
8	1	23	0	0	3	26	62,5	13	47
9	1	23	0	1	1	18	26	19	77,5
10	2	24	1	0	2	18	60,5	22	63
11	1	27	0	2	0	23	68	21	70
12	1	32	1	1	1	29	70,5	11	52
13	1	61	1	2	0	19	39	29	84
14	2	23	0	3	3	22	75	26	87
15	2	19	1	3	1	32	57,5	28	83
16	2	18	0	3	0	19	80	27	61,5
17	2	19	1	2	0	17	36,5	29	76,5
18	1	22	1	0	0	20	67	20	85
19	1	20	0	0	2	33	88,5	14	93
20	2	21	1	3	0	32	58	29	85
21	1	21	1	1	1	30	86	21	93
22	1	31	0	0	3	19	51	17	83
23	1	28	0	2	0	23	88	24	88
24	1	24	0	1	0	27	78,5	17	86
25	2	20	1	0	1	21	29	21	23
26	1	18	1	0	0	29	78,5	20	72,5
27	1	64	1	0	0	24	80	20	68
28	2	28	1	1	0	28	83,5	21	46,5
29	1	21	1	1	0	31	73,5	20	21
30	1	22	0	0	1	24	63,5	24	75
31	2	22	0	0	2	26	55	18	71
32	1	21	0	0	0	16	52,5	13	22,5
33	1	21	0	0	0	23	52	20	35
34	1	20	1	2	0	25	48,5	25	83
35	1	33	0	1	2	19	79	13	60,5
36	2	22	1	3	0	32	88,5	30	93
37	1	23	0	3	0	22	44	26	56,5
38	1	26	1	3	0	18	81	27	57
39	2	32	1	2	2	24	57	17	65
40	1	25	0	2	1	17	57,5	29	50,5
41	1	25	1	1	2	30	77	17	82
42	2	33	0	1	3	25	70	13	75
43	2	63	0	3	3	25	85,5	16	93
44	1	23	0	2	2	17	46	24	39
45	1	21	0	3	1	20	55	26	43,5
46	1	22	0	2	0	27	77	18	72,5
47	1	17	1	3	2	26	87	18	83
48	1	16	0	0	0	27	77	23	82,5
49	1	20	0	1	1	22	34,5	20	27
50	2	24	0	3	1	24	46,5	15	73,5
51	1	23	1	0	2	23	56	18	30
52	1	23	0	0	1	23	63	15	67
53	1	23	0	2	0	23	83,5	24	56
54	1	22	0	1	0	17	71,5	21	79,5
55	1	27	1	3	1	28	32,5	28	76,5
56	2	23	1	2	4	27	39,5	9	22,5
57	1	24	1	1	0	32	81	21	43
58	2	25	0	1	3	17	33,5	24	47
59	1	23	1	0	0	17	42	14	50,5
60	2	27	0	0	1	23	39	11	34,5
61	2	22	0	0	0	23	79	20	93
62	1	26	1	0	2	23	62	16	59
63	1	21	1	1	0	32	45	21	68,5
64	1	20	0	0	0	28	78	22	69
65	2	27	1	3	1	31	48	27	85
66	1	20	0	3	2	21	51	23	57,5
67	1	19	0	2	0	32	88,5	23	93
68	1	24	0	1	0	19	58	11	59,5
69	1	21	1	0	2	19	86	20	81,5
70	1	22	1	1	0	29	86,5	22	45
71	2	47	0	0	0	17	87	22	90
72	2	27	1	3	0	31	82,5	28	88
73	1	26	0	3	0	22	72,5	24	83
74	2	19	1	2	0	12	33,5	27	72,5
75	1	19	0	2	3	20	31,5	14	59,5
76	2	21	1	1	4	17	16	26	59
77	1	24	1	2	0	33	93	29	93
78	2	24	1	2	0	16	39	28	84,5
79	1	24	1	3	2	23	81,5	17	59,5
80	1	23	0	2	1	25	68,5	25	66,5
81	1	19	0	3	0	17	36	22	26,5
82	1	21	1	0	1	21	64,5	22	32
83	1	19	0	2	0	23	67	19	67
84	1	19	0	3	0	22	44,5	16	78
85	2	18	1	0	3	16	28	13	10,5
86	1	22	1	1	5	10	12,5	16	67
87	1	23	0	1	0	22	56,5	15	59
88	1	24	1	0	1	12	30,5	19	33
89	1	24	0	1	0	25	67,5	13	56,5
90	1	21	1	3	0	29	85,5	27	79
91	1	21	1	2	3	21	57,5	13	32,5
92	1	20	1	3	0	28	88	28	78
93	1	20	0	0	0	24	45	18	53,5
94	1	26	0	3	0	20	61	19	28
95	1	21	0	2	1	19	55	12	39
96	1	18	0	1	0	26	40,5	16	71
97	2	19	1	1	2	22	39	15	46
98	1	19	0	0	0	23	49,5	10	44,5
99	2	22	1	2	0	30	79	28	84
100	1	21	1	0	1	27	60,5	15	55
101	2	20	1	3	0	29	88,5	27	81,5
102	1	21	1	2	2	21	64	27	65,5
103	1	21	0	2	0	18	49	21	61
104	1	23	0	1	0	25	62,5	21	55
105	1	25	0	3	0	25	57,5	23	40,5
106	2	26	1	1	1	29	60	24	76
107	1	20	1	0	1	21	63,5	8	43,5
108	1	21	0	1	0	17	55,5	19	66
109	1	21	0	0	1	20	24	16	22
110	1	21	1	0	0	19	45	12	47
111	2	23	0	0	0	26	64	15	77
112	2	22	1	0	1	20	51	18	49
113	1	17	0	0	0	19	35,5	20	32,5
114	1	16	0	0	0	26	73,5	23	87,5
115	1	16	1	0	0	23	72,5	14	83,5
116	1	20	1	0	1	21	34,5	14	41,5
117	1	20	1	0	1	14	17	21	12,5
118	1	21	0	0	2	21	37	14	51,5
119	1	23	1	0	0	19	57,5	16	53
120	1	24	0	0	1	13	19	20	22,5
121	1	21	1	3	0	29	89	29	77
122	1	22	1	3	0	29	89	26	64
123	2	18	1	3	0	31	87	28	88
124	1	18	0	3	0	19	57,5	22	55,5
125	1	22	0	3	0	18	46,5	25	42,5
126	2	18	0	3	0	18	71	23	75
127	1	21	0	0	0	26	61	25	81,5
128	1	26	1	2	1	25	73	27	82,5
129	1	27	0	2	0	16	49	24	33
130	1	26	0	2	1	24	57,5	26	29
131	2	23	0	2	1	23	72,5	19	86
132	1	24	0	2	1	23	67,5	25	65
133	1	24	0	2	0	16	39,5	27	67
134	2	28	0	2	0	29	45	23	50
135	2	60	0	2	1	19	51,5	23	52,5
136	1	60	1	2	1	23	47	24	71,5
137	2	28	1	2	1	26	59,5	24	73
138	2	24	1	2	1	28	55,5	25	92
139	1	26	1	2	1	20	67,5	26	65
140	2	24	1	2	1	19	80	25	70,5
141	2	24	1	2	1	23	72	21	76
142	1	21	0	1	0	30	78	23	81,5
143	1	21	0	1	0	23	76	18	82
144	1	21	1	1	2	16	52	17	52
145	2	23	1	1	2	17	49	19	51
146	1	21	0	1	0	22	70,5	26	68
147	2	22	0	1	2	23	51,5	22	64,5
148	1	22	0	1	0	21	63,5	21	67
149	1	21	1	0	4	22	55,5	16	41
150	1	32	1	0	4	11	24	18	26,5
151	1	30	1	3	0	24	86	24	72
152	2	23	1	3	0	26	96	23	98
153	1	23	1	3	0	30	80,5	22	83
154	2	54	1	3	1	19	85	23	65
155	2	22	1	1	4	13	15,5	23	100
156	1	28	1	1	0	27	78,5	19	91
157	2	23	1	1	0	23	84	22	77,5
158	2	21	1	1	4	17	28,5	22	60
159	2	22	1	1	0	29	87,5	21	70,5
160	2	22	0	3	0	20	71	14	69,5
161	2	22	0	3	0	25	80,5	18	47
162	2	25	0	3	0	20	63,5	21	53,5
163	2	23	0	3	0	26	73	16	93
164	1	20	1	1	0	31	83	12	52
165	2	24	1	1	2	23	85,5	20	53,5
166	1	24	1	1	0	31	84	16	73
167	2	25	1	1	1	26	85	20	71,5
168	1	20	0	3	0	25	81	18	53,5
169	1	31	0	3	1	20	76	17	74
170	1	21	0	3	0	20	57	17	65
171	2	22	0	2	0	24	41	20	61,5
172	1	22	0	2	0	27	38,5	21	50
173	2	22	0	1	0	27	58	23	81
174	1	25	0	1	0	24	59,5	17	79,5
175	1	22	0	1	0	24	67	13	72,5
176	1	22	0	2	0	24	56,5	24	84
177	1	22	0	2	1	23	62,5	21	78
178	1	25	0	2	0	19	79	27	60,5
179	1	24	0	2	0	22	57	25	46
180	2	27	1	1	3	18	71,5	26	80,5
181	1	25	1	3	4	26	15,5	8	89,5
182	1	23	1	3	3	33	17	6	92
183	1	17	1	3	0	18	90	28	12
184	1	19	1	3	0	14	90,5	28	13
185	1	23	1	3	4	16	17,5	12	50
186	1	21	1	3	0	21	85	26	82
187	2	26	1	2	2	25	76	15	1
188	1	18	0	1	1	18	21,5	16	7
189	2	23	0	1	0	26	80	23	80
190	1	21	0	1	0	20	78	20	72
191	1	24	0	0	0	18	26,5	16	27,5
192	1	20	1	0	1	21	70	21	37,5
193	1	21	1	0	4	26	65	17	77,5
194	1	28	1	2	3	19	73,5	11	76
195	1	28	1	2	2	23	74	17	78,5
196	2	20	1	2	3	17	49	11	83,5
197	1	32	0	3	0	15	54	27	74
198	1	26	0	0	0	17	43	15	32
199	1	31	1	1	1	21	49,5	20	57,5
200	2	18	1	0	0	22	70	17	60,5
201	2	21	0	0	0	20	63	15	60
202	1	25	0	3	0	21	43,5	21	78
203	1	24	1	2	2	19	37,5	16	22
204	1	20	1	2	3	23	66	9	61,5
205	2	23	1	1	0	25	84	18	42
206	1	25	1	1	2	19	83	18	82,5
207	1	19	1	1	0	34	89,5	24	74,5
208	1	23	0	3	0	26	35	20	25
209	2	23	0	3	0	29	49	18	40
210	1	21	0	1	0	27	54	14	34
211	1	18	0	1	1	33	48,5	20	57,5
212	1	18	1	0	5	20	54,5	17	20,5
213	1	20	0	0	0	18	33	16	15
214	1	19	0	0	0	17	61,5	22	40
215	1	23	1	0	1	18	70	15	72,5
216	1	20	1	3	0	29	87	29	74,5
217	1	22	1	3	3	16	19	8	63
218	1	19	1	3	0	27	84	29	56
219	1	24	1	2	3	21	72	6	81
220	1	23	1	2	0	27	84	30	47
221	1	17	1	2	2	20	52,5	19	28,5
222	1	17	1	2	1	22	61	27	57
223	1	17	1	1	3	12	39,5	26	59
224	2	17	1	1	1	24	67	22	81
225	1	20	1	0	4	26	24,5	24	56,5
226	1	19	1	0	4	26	62,5	19	74,5
227	2	16	0	0	0	21	51	24	13
228	1	24	0	0	0	21	52	20	65
229	2	28	0	0	0	27	77,5	22	81,5
230	1	27	0	3	1	27	71	11	85,5
231	1	33	0	3	1	29	6,5	26	4,5
232	1	22	0	1	0	32	81	25	84,5
233	2	17	0	1	0	26	65,5	12	66,5
234	1	22	0	1	0	23	41	20	46
235	1	21	0	0	1	17	68,5	11	45,5
236	1	18	0	3	0	27	63,5	19	67,5
237	1	18	1	2	3	24	84	8	72,5
238	1	18	1	2	3	23	53	10	67
239	1	55	1	2	2	18	74,5	17	76
240	1	25	0	2	1	25	49	23	27,5
241	1	27	0	2	0	18	69,5	24	47
242	1	24	0	2	0	20	61	24	70
243	1	20	0	2	0	24	34	22	64,5
244	2	17	0	2	0	22	45	22	55,5
245	1	19	0	2	0	28	67,5	24	41
246	2	23	0	2	0	22	53,5	21	55
247	1	21	0	3	0	28	91	18	48
248	1	23	0	3	0	19	85	21	50,5
249	1	25	0	3	0	21	82	24	85,5
250	1	25	1	3	0	28	89	19	79
251	1	19	1	3	1	30	89	22	78
252	2	24	1	3	0	29	88,5	22	70,5
253	1	20	1	1	1	32	90	24	94,5
254	1	23	1	1	0	34	87,5	23	77
255	2	23	1	1	0	31	73,5	24	61,5
256	2	20	1	0	4	24		23
257	2	20	0	0	0	22	57,5	20	49
258	2	17	1	0	3	22	49,5	16	52
259	1	17	1	0	5	18	38,5	16	47
260	2	18	0	1	0	22	60	22	73
261	2	18	0	1	0	22	58,5	20	43
262	2	18	0	1	0	24	52	20	72,5
263	1	22	0	0	0	28	57	16	20
264	2	23	1	0	4	21	49,5	21	55
265	2	22	0	0	0	20	62	14	42,5
266	2	20	0	0	0	25	89,5	18	64
267	2	21	1	3	0	26	89	23	82
268	2	20	1	3	0	27	77	26	72,5
269	1	22	1	2	2	21	21	17	53
270	1	21	1	2	0	22	69,5	27	86,5
271	1	43	1	1	0	31	85	19	24,5
272	1	65	1	1	1	31	99	23	99
273	1	20	1	0	1	20	48,5	9	56,5
274	1	22	0	3	0	22	64	20	83
275	1	27	0	3	0	20	55,5	20	68
276	2	23	0	2	0	15	59,5	16	38
277	2	19	0	2	0	27	54	21	67
278	1	29	0	1	0	24	63	17	66,5
279	2	19	0	1	0	24	86	22	93
280	1	20	0	0	0	22	66,5	15	87,5
281	1	18	1	3	0	26	83	28	75,5
282	1	18	1	2	3	19	44	13	55
283	1	17	1	2	2	23	67,5	21	86,5
284	1	16	1	3	3	12	14	8	58,5
285	1	22	1	3	4	8	2	5	2
286	1	24	1	1	0	29	77	19	8,5
287	2	19	1	1	1	25	77,5	13	55
288	1	17	1	1	0	31	79	24	40
289	2	22	0	3	0	27	90,5	23	93
290	1	21	0	3	0	19	36,5	9	41
291	2	20	0	2	0	18	39,5	20	64
292	1	23	0	2	0	16	66,5	15	77,5
293	2	22	0	1	0	22	64,5	24	87
294	2	19	0	1	0	33	81,5	10	93
295	1	19	0	1	0	20	44	19	58,5
296	1	29	0	3	0	29	92	25	91,5
297	1	24	1	0	0	17	52	24	89
298	2	20	1	0	0	22	52	13	70
299	1	19	1	0	0	27	61	12	50
300	2	24	0	2	0	27	70	21	69,5
301	1	18	0	2	0	23	67	20	60,5
302	1	25	0	2	0	16	48	24	61,5
303	1	17	0	2	1	21	38	21	24
304	2	19	0	0	0	21	40	16	49
305	2	20	0	0	0	17	48,5	16	19,5
306	1	18	0	0	0	23		16
307	1	20	1	3	0	24	85,5	27	86,5
308	1	24	1	3	3	11	23,5	10	29,5
309	1	18	1	0	0	18	53	13	44
310	2	19	1	0	1	12	41	14	38,5
311	1	18	0	1	1	22	65	15	61,5
312	1	20	0	1	0	21	43	19	49
313	1	27	0	1	2	27	61,5	24	70
314	1	20	0	0	0	23	56,5	18	71,5
315	1	21	0	0	0	21	45,5	17	49,5
316	1	18	1	3	5	10	14	6	21
317	2	18	1	3	1	26	83	26	69
318	1	19	1	2	3	25	79,5	10	23,5
319	1	19	1	2	3	20	55	5	38,5
320	1	19	1	1	3	13	28,5	21	96,5
321	1	21	1	1	1	22	88	17	97
322	2	27	1	1	1	26	81	16	98,5
323	1	19	1	1	3	12	17	18	85,5
324	1	29	1	2	4	27	27,5	10	21
325	2	20	1	2	0	18	29	29	84,5
326	1	20	1	2	2	15	13	20	68,5
327	1	20	1	0	2	22	71,5	16	70
328	1	20	1	0	6	20	72	20	50
329	1	16	0	3	1	20	41	16	71
330	2	23	1	0	2	18	54,5	20	76
331	2	18	1	0	4	21	58	23	41,5
332	1	18	1	0	4	25	53,5	23	45
333	2	22	0	0	0	21	72,5	19	86,5
334	2	21	0	3	0	26	79,5	12	33,5
335	1	23	0	3	0	13	87,5	18	57,5
336	1	33	0	3	0	25	84,5	19	14,5
337	1	19	0	0	1	27	79,5	20	57
338	1	20	0	1	1	21	53,5	12	42
339	1	16	0	0	1	20	37,5	19	50
340	1	16	0	0	0	25	43,5	19	73
341	1	15	0	0	1	16	18,5	12	24,5
342	1	19	0	0	1	30	50	10	0
343	2	16	0	1	1	18	63	22	63
344	1	23	0	1	1	24	80,5	29	100
345	1	20	0	1	0	25	75	17	72
346	1	20	0	2	1	25	53,5	22	59,5
347	2	19	0	2	0	24	84,5	19	99
348	1	30	0	2	0	18	69	20	66
349	1	24	0	3	1	19	55,5	24	86
350	1	18	0	3	0	26	49,5	20	48
351	1	18	0	3	0	19	58	24	67,5
352	2	23	1	1	4	9	82	22	92
353	2	25	1	3	0	27	86	28	74
354	2	22	1	3	2	23	77,5	19	98
355	2	22	1	3	2	23	60	19	70,5
356	1	21	1	3	1	25	76	27	85
357	2	22	1	3	0	26	82	27	86,5
358	1	22	1	2	0	25	75	26	89
359	2	23	1	2	1	19	77	27	97
360	2	19	1	2	0	23	71,5	26	87
361	1	21	1	2	2	20	53	22	34
362	1	22	1	2	1	23	37	26	82
363	2	24	1	2	0	25	57	27	70,5
364	1	23	1	3	3	10	26,5	9	27
365	1	19	1	3	0	16	58	26	27,5
366	1	22	1	2	1	23	86	27	91
367	1	27	1	2	2	27	63,5	19	67
368	2	19	1	1	1	21	65,5	27	35
369	2	23	1	1	4	10	66	14	26,5
370	1	21	1	3	0	26	86	20	79
371	2	22	1	1	2	23	58,5	11	34
372	1	44	1	1	4	10	14	18	95
373	1	21	1	1	1	19	89,5	14	39
374	1	22	1	1	1	31	80	26	93
375	1	20	1	1	1	30	77	11	41
376	1	22	1	0	1	24	70	21	68,5
377	1	22	1	0	0	21	74	16	94
378	2	22	0	3	0	25	73	18	74,5
379	2	22	0	3	1	24	81	21	87,5
380	1		0	2	2	21	68,5	22	63,5
381	1	24	0	2	1	24	54,5	16	82
382	1	19	1	0	4	22	69	18	67
383	1	20	1	0	6	21	86,5	17	89,5
384	2	20	1	0	6	22	49,5	9	16
385	1	20	0	3	0	27	87	17	81
386	2	23	0	3	0	23	88,5	17	61
387	2	22	0	3	0	27	80,5	22	67,5
388	1	24	0	3	0	23	75	18	93,5
389	1	24	0	2	0	15	42,5	15	52
390	1	26	0	0	0	26	87	15	48
391	2	35	0	0	0	9	47,5	18	26,5
392	1	20	0	0	1	19	52,5	12	84
393	1	19	0	0	1	21	64,5	20	64
394	1	25	0	1	0	17	54,5	18	88
395	1	23	0	1	0	22	66,5	10	79
396	1	21	0	1	0	18	50,5	14	60,5
397	1	22	0	1	0	24	78	19	67
398	2	18	0	0	0	17	70,5	20	88
399	1	23	0	0	0	25	79	17	72
400	1	17	0	0	0	26	88,5	25	96
401	1	23	0	0	0	26	73,5	23	73,5
402	2	28	0	2	0	26	62	22	52
403	2	29	0	2	0	28	58,5	16	77,5
404	1	20	0	1	0	22	57	19	39
405	1	20	1	0	4	24	57	17	49
406	2	24	1	0	2	25	85,5	18	70
407	1	21	1	0	4	28	85,5	15	85
408	1	24	1	2	2	24	61	24	88,5
409	1		0	2	0	20	53,5	19	72
410	1	18	1	3	2	22	62,5	17	55,5
411	1	24	1	1	0	33	87	15	33
412	2	23	0	1	1	20	84,5	18	74,5
413	1	17	1	3	4	10	16	10	35,5
414	2	22	1	2	1	22	65	29	77
415	1	19	1	0	5	22	47	17	32,5
416	1	22	0	1	0	20	57,5	17	48,5
417	1	18	0	1	1	25	92,5	20	62
418	1	19	0	2	1	17	68,5	21	80,5
419	1	19	1	3	4	21	14	5	55
420	1	23	0	1	0	13	49	19	79,5
421	1	31	0	2	0	22	52,5	21	42
422	1	19	0	2	0	21	44	26	44,5
423	2	23	1	1	1	29	94,5	14	98
424	1	23	1	2	2	29	85,5	20	71
425	1	65	1	3	0	33	88	26	83,5
426	1	23	1	2	1	22	77	28	84,5
427	1	17	1	1	2	23	40,5	22	33,5
428	1	33	1	3	0	32	87,5	29	94
429	1	24	0	0	1	22	57,5	18	45,5
430	1	22	0	3	0	21	84,5	11	58,5
431	2	35	0	2	0	28	81,5	18	79
432	1	17	1	0	4	16	73	15	79
433	1	17	0	0	0	19	61,5	18	60,5
434	1	19	0	1	0	25	94	24	92,5
435	1	18	1	3	1	32	87	28	89,5
436	1	21	0	1	0	21	38,5	16	60
