# Supplementary material for: Inducing resistance to the misinformation effect by means of reinforced self-affirmation: The importance of positive feedback
Source: PLoS One. 2019 Jan 22;14(1):e0210987. doi: 10.1371/journal.pone.0210987 (PMC6342321; doi:10.1371/journal.pone.0210987)
Supplement: S3 File — (TXT) [file pone.0210987.s003.txt]

S1 File - raw data for Experiment 1
This is a semicolon delimited CSV file.

Variables:
Number: number of the participant
Sex: gender of the participant; 1: woman; 2: man
Age: age of the participant in years
Misinformation: misinformation manipulation; 1: misled group; 0: non-misled group
RSA: reinforced self-affirmation manipulation; 0: NoRSA (no RSA applied), 1: MemRSA (memory based RSA), 2: PerRSA (perception based RSA)
Yielding: number of answers consistent with misinformation (range: 0 - 6)
Mem_conf: results on the VAS scale measuring memory confidence (range: 0 - 100)
Perc_conf: results on the VAS scale measuring perception confidence (range: 0 - 100)


S2 File - raw data for Experiment 2
This is a semicolon delimited CSV file.

Variables:
Number: number of the participant
Sex: gender of the participant; 1: woman; 2: man
Age: age of the participant in years
Misinformation: misinformation manipulation; 1: misled group; 0: non-misled group
RSA: reinforced self-affirmation manipulation; 0: NoRSA (no RSA applied), 1: MemRSA (memory based RSA), 2: IndRSA (RSA based on the feeling of independence), 3: MemIndRSA (RSA based on both memory and the feeling of independence)
Yielding: number of answers consistent with misinformation (range: 0 - 6)
MC_confidence_quest: results on a questionnaire measuring memory confidence (range: 5 - 35)
MC_confidence_VAS: results on the VAS scale measuring memory confidence (range: 0 - 100)
Ind_quest: results on a questionnaire measuring feelings that one is independent(range: 5 - 35)
Ind_VAS: results on the VAS scale measuring confidence feelings that one is independent (range: 0 - 100)
